# Supplementary material for: Streptococcus pneumoniae Interacts with pIgR Expressed by the Brain Microvascular Endothelium but Does Not Co-Localize with PAF Receptor
Source: PLoS One. 2014 May 19;9(5):e97914. doi: 10.1371/journal.pone.0097914 (PMC4026408; doi:10.1371/journal.pone.0097914)
Supplement: Data S1 — Three-dimensional visualization of S. pneumoniae (red) and pIgR (green) in the subarachnoid space of infected mice detected by confocal microscopy. (ZIP) [file pone.0097914.s006.zip]

Archive with 4 entries (4 files):
- confocal z-stacks movies/1 hour subarachnoid space.avi
- confocal z-stacks movies/14 hours subarachnoid space.avi
- confocal z-stacks movies/3 hours subarachnoid space.avi
- confocal z-stacks movies/8 hours subarachnoid space.avi
